# Supplementary material for: Different microbial genera drive methane emissions in beef cattle fed with two extreme diets
Source: Front Microbiol. 2023 Apr 13;14:1102400. doi: 10.3389/fmicb.2023.1102400 (PMC10133469; doi:10.3389/fmicb.2023.1102400)
Supplement: Supplementary file 2 [file Table_1.XLSX]

## Sheet: Supplementary Table 1
Supplementary Table 1. Results from discriminant Projection to Latent Structure analysis1 discriminating amongst rumen samples of animals feed with grass (GRASS) or concentrate (TMR), and differential abundance of microbial genera amongst animals GRASS and TMR
Microbial genera2	Family	Order	Class	Phylum	Domain		PLS results				Differences between diets3
							VIP4	Regression coefficient	Jack Knife standard error		GRASS - TMR (units of clr)5	HPD95%6		P07	r8	Pr9	Effect size10
unclassified Bacteria	unclassified (derived from Bacteria)	unclassified (derived from Bacteria)	unclassified (derived from Bacteria)	unclassified (derived from Bacteria)	Bacteria		1.33813	0.0619922	0.0175955		-7.36207	-10.2153	-4.59374	1	0.625203	1	-3.92516
Desulfovibrio	Desulfovibrionaceae	Desulfovibrionales	Deltaproteobacteria	Proteobacteria	Bacteria		1.42774	0.0661439	0.023792		-9.59116	-12.3241	-6.9424	1	0.602232	1	-5.30867
Lactobacillus	Lactobacillaceae	Lactobacillales	Bacilli	Firmicutes	Bacteria		1.3172	0.0610226	0.015284		-9.11087	-12.9363	-5.35998	1	0.833691	1	-3.64279
Bifidobacterium	Bifidobacteriaceae	Bifidobacteriales	Actinobacteria	Actinobacteria	Bacteria		1.1946	0.0553429	0.0193396		-2.21914	-4.59613	-0.0354583	0.9748	0.524746	0.933	-1.40966
Rothia	Micrococcaceae	Micrococcales	Actinobacteria	Actinobacteria	Bacteria		0.82471	0.0382068	0.0221006		-2.45657	-5.01546	0.253561	0.965	0.589065	0.9252	-1.3901
Pediococcus	Lactobacillaceae	Lactobacillales	Bacilli	Firmicutes	Bacteria		1.01922	0.0472178	0.0267736		-2.51342	-4.16507	-0.870454	0.9988	0.38431	0.9934	-2.18003
Dialister	Veillonellaceae	Veillonellales	Negativicutes	Firmicutes	Bacteria		0.967642	0.0448285	0.0218406		-4.00464	-6.16017	-1.81184	0.9998	0.479665	0.999	-2.78294
Brevibacterium	Brevibacteriaceae	Micrococcales	Actinobacteria	Actinobacteria	Bacteria		0.78074	0.0361698	0.0307718		-2.13962	-4.31442	-0.0426164	0.9748	0.475761	0.9418	-1.49909
Succinimonas	Succinivibrionaceae	Aeromonadales	Gammaproteobacteria	Proteobacteria	Bacteria		1.17243	0.054316	0.0133554		-5.72397	-11.3522	-0.622872	0.9782	1.21964	0.9502	-1.56438
Aerococcus	Aerococcaceae	Lactobacillales	Bacilli	Bacillota	Bacteria		0.90576	0.0419616	0.0154604		-5.09258	-8.20938	-2.09389	0.9988	0.694827	0.9968	-2.4431
Stenotrophomonas	Xanthomonadaceae	Xanthomonadales	Gammaproteobacteria	Proteobacteria	Bacteria		0.746107	-0.0345653	0.015692		4.20211	0.842232	7.3862	0.9944	0.725277	0.9814	1.93127
Chryseobacterium	Flavobacteriaceae	Flavobacteriales	Flavobacteria	Bacteroidetes	Bacteria		0.873275	-0.0404567	0.0261185		4.00827	0.454781	7.30886	0.9898	0.75176	0.97	1.77728
Rhizobium	Rhizobiaceae	Rhizobiales	Alphaproteobacteria	Proteobacteria	Bacteria		0.890494	-0.0412544	0.027669		2.17123	0.133349	4.37334	0.9758	0.483452	0.9412	1.49704
Fibrobacter	Fibrobacteraceae	Fibrobacterales	Fibrobacteres	Fibrobacteres	Bacteria		0.937444	-0.0434295	0.0178027		9.61571	2.71053	17.0772	0.9932	1.63969	0.9826	1.95478
unclassified Archaea	unclassified Archaea	unclassified (derived from Archaea)	unclassified (derived from Archaea)	unclassified (derived from Archaea)	Archaea		1.40677	-0.065172	0.0194356		9.4158	6.27237	12.7368	1	0.736812	1	4.2597
Bacillus	Bacillaceae	Bacillales	Bacilli	Bacillota	Bacteria		0.815759	-0.0377921	0.0248321		3.69577	1.65024	5.78417	0.9992	0.467249	0.9968	2.63654
Lactococcus	Streptococcaceae	Lactobacillales	Bacilli	Firmicutes	Bacteria		0.960798	-0.0445114	0.0249783		2.96315	0.2381	5.52583	0.989	0.601569	0.9644	1.6419
Microbacterium	Microbacteriaceae	Actinomycetales	Actinobacteria	Actinobacteria	Bacteria		1.14042	-0.052833	0.0277976		2.86924	0.275091	5.45916	0.9844	0.602923	0.9572	1.58629
Pseudomonas	Pseudomonadaceae	Pseudomonadales	Gammaproteobacteria	Proteobacteria	Bacteria		0.969878	-0.0449321	0.0297777		6.09515	2.32719	10.1824	0.9976	0.901854	0.9948	2.25282
unclassified Actinobacteria	unclassified (derived from Actinobacteria (class))	unclassified Actinobacteria	Actinobacteria	Actinobacteria	Bacteria		1.0919	-0.0505851	0.0172535		3.126	0.080345	6.48371	0.9732	0.721987	0.9338	1.44324
Methanobacterium	Methanobacteriaceae	Methanobacteriales	Methanobacteria	Euryarchaeota	Archaea		0.9169	-0.0424777	0.0266193		1.54831	-3.19053	5.73883	0.7552	1.00867	0.5984	0.511665
Prevotella	Prevotellaceae	Bacteroidales	Bacteroidia	Bacteroidetes	Bacteria		0.879326	0.040737	0.0193543		-5.42292	-13.6558	2.316	0.9108	1.84899	0.8112	-0.977638
Oerskovia	Cellulomonadaceae	Micrococcales	Actinomycetia	Actinomycetota	Bacteria		0.801696	0.0371406	0.033466		-1.56672	-3.52759	0.426483	0.9432	0.447543	0.8696	-1.1669
Methanobrevibacter	Methanobacteriaceae	Methanobacteriales	Methanobacteria	Euryarchaeota	Archaea		0.765135	-0.0354468	0.0204404		0.300563	-1.93506	2.31667	0.6126	0.481467	0.4302	0.208088
Corynebacterium	Corynebacteriaceae	Corynebacteriales	Actinobacteria	Actinobacteria	Bacteria		0.748263	-0.0346652	0.0299709		1.62309	-1.01106	4.2697	0.8872	0.596529	0.7798	0.906963
Clostridium	Clostridiaceae	Clostridiales	Clostridia	Firmicutes	Bacteria		0.908609	0.0420936	0.0225686		-1.66266	-3.60574	0.439436	0.9426	0.457936	0.8808	-1.21026
Mitsuokella	Selenomonadaceae	Selenomonadales	Negativicutes	Firmicutes	Bacteria		0.76348	0.0353702	0.0291976		-3.79679	-8.09261	0.361516	0.9646	0.967827	0.9138	-1.30767
Planococcus	Planococcaceae	Bacillales	Bacilli	Firmicutes	Bacteria		1.04791	0.0485469	0.0242763		-1.5817	-3.20943	-0.0230365	0.9754	0.359027	0.9376	-1.46851
1The final model was built with a single Latent component after cross validation procedures (k-fold =4).
2The variables selection was an iterative process where those with a VIP < 0.8 and/or showing a non significant regression coefficient (Jack Knife interval overlapping 0) were removed. The iterative process stopped when eliminating further variables supposed a lost of prediction ability. The final model was built with 31 microbial genera displayed
3Differences between diet groups in the clr-abundance of each microbial taxa was fitted in a linear model including the correction for breed an live weight.
4Variable Imporance for Projection in the final model
5Median of the marginal posterior distribution of the difference between TMR and GRASS
6Highest posterior density interval at 95% probability of the marginal posterior distribution of the difference between TMR and GRASS.
7Probability of the marginal posterior distribution of the differences of being greater than 0 when the mean is positive or lower than 0 when the mean is negative.
8Relevant value considered as the minimum value with economic importance.
9Probability of the marginal posterior distribution of the differences of being greater than r when the mean is positive or lower than r when the mean is negative.
10Effect size computed as the median of the ratio between the differences between diet groups and the larger of the variance within the diet groups

## Sheet: Supplementary Table 2
Supplementary Table 2. Results from Projection to Latent Structure1 analysis explaining methane yield using clr-transformed microbial genera abundances from rumen samples of animals feed with Grass or concentrate (TMR); and Linear regression coefficients2 between PLS-selected clr-transformed microbial genera abundances and methane yield
	Microbial genera2	Family	Order	Class	Phylum	Domain		PLS				Linear Regression
								VIP3	PLS-Regression coefficient	Jack Knife standard error		Linear Regression Coefficient (clr units per unit of g CH4 /kg DMI)	HPD95%5		P06	Pearson Coefficient	s.e.
TMR
	Raoultella	Enterobacteriaceae	Enterobacterales	Gammaproteobacteria	Proteobacteria	Bacteria		1.03576	-0.0416141	0.022291		-4.7489	-9.58201	-0.170204	0.9748	-0.600075	0.202357
	Fibrobacter	Fibrobacteraceae	Fibrobacterales	Fibrobacteria	Fibrobacteres	Bacteria		0.972751	-0.182568	0.0414422		-0.754027	-1.63934	0.169583	0.9512	-0.530944	0.227083
	Kurthia	Planococcaceae	Bacillales	Bacilli	Firmicutes	Bacteria		0.830003	-0.037837	0.0271483		-4.30424	-9.58906	1.17738	0.9514	-0.521348	0.230276
	Weissella	Leuconostocaceae	Lactobacillales	Bacilli	Firmicutes	Bacteria		0.954346	-0.107146	0.0374596		-1.34353	-3.06256	0.224511	0.9528	-0.520271	0.230631
	Micrococcus	Micrococcaceae	Micrococcales	Actinobacteria	Actinobacteria	Bacteria		0.698231	-0.0865378	0.0429164		-1.00037	-2.62059	0.661675	0.8928	-0.414276	0.261955
	Herminiimonas	Oxalobacteraceae	Burkholderiales	Betaproteobacteria	Proteobacteria	Bacteria		0.645717	-0.0257861	0.0337993		-2.39132	-7.06837	2.4727	0.8442	-0.350016	0.277486
	Agrococcus	Microbacteriaceae	Micrococcales	Actinomycetia	Actinomycetota	Bacteria		1.31447	-0.0503862	0.0349251		-5.02723	-9.04893	-0.661508	0.9896	-0.679135	0.170376
	Intrasporangium	Intrasporangiaceae	Micrococcales	Actinobacteria	Actinobacteria	Bacteria		1.18513	-0.0585921	0.0412736		-4.21204	-8.06828	-0.50719	0.9802	-0.639838	0.186766
	Comamonas	Comamonadaceae	Burkholderiales	Betaproteobacteria	Proteobacteria	Bacteria		1.22262	-0.0553587	0.0205288		-3.85893	-7.47124	-0.341153	0.9828	-0.639551	0.186883
	Corallococcus	Anaeromyxobacteraceae	Myxococcales	Deltaproteobacteria	Proteobacteria	Bacteria		1.03792	-0.0417776	0.006623		-5.74872	-11.3793	-0.247973	0.9768	-0.628803	0.191193
	Variovorax	Comamonadaceae	Burkholderiales	Betaproteobacteria	Proteobacteria	Bacteria		1.11333	-0.0662159	0.013159		-2.91481	-5.90624	-0.0765048	0.9778	-0.607701	0.199445
	Methylobacterium	Methylobacteriaceae	Rhizobiales	Alphaproteobacteria	Proteobacteria	Bacteria		0.981355	-0.0684665	0.015696		-2.46651	-4.88169	0.0381	0.9734	-0.600722	0.202112
	Acidovorax	Comamonadaceae	Burkholderiales	Betaproteobacteria	Proteobacteria	Bacteria		1.04814	-0.0315569	0.020611		-5.25678	-10.9039	0.361323	0.968	-0.582019	0.209107
	unclassified Bacteria	unclassified (derived from Bacteria)	unclassified (derived from Bacteria)	unclassified (derived from Bacteria)	unclassified (derived from Bacteria)	Bacteria		1.17711	-0.208301	0.188701		-1.07889	-2.20844	0.0983403	0.9648	-0.579806	0.20992
	Succinimonas	Succinivibrionaceae	Aeromonadales	Gammaproteobacteria	Proteobacteria	Bacteria		1.11649	0.372794	0.0929084		0.458678	-0.125077	0.99096	0.952	0.541006	0.223672
	Oerskovia	Cellulomonadaceae	Micrococcales	Actinomycetia	Actinomycetota	Bacteria		1.25413	0.125047	0.0653111		1.89716	-0.128631	3.6497	0.9744	0.610356	0.198422
	Rothia	Micrococcaceae	Micrococcales	Actinobacteria	Actinobacteria	Bacteria		0.995811	0.114372	0.0633054		1.54953	0.120767	3.05099	0.9822	0.639432	0.186931
	Dialister	Veillonellaceae	Veillonellales	Negativicutes	Firmicutes	Bacteria		0.866245	0.126297	0.0949931		1.489	0.179155	2.80541	0.982	0.670204	0.174187
	Terrabacter	Intrasporangiaceae	Micrococcales	Actinomycetia	Actinomycetota	Bacteria		0.981605	0.0438345	0.0471476		3.03401	-1.01441	7.00688	0.9364	0.482395	0.24264
	Empedobacter	Flavobacteriaceae	Flavobacteriales	Flavobacteriia	Bacteroidetes	Bacteria		0.959027	-0.0327414	0.0346126		-3.88257	-9.17648	1.57079	0.9336	-0.481192	0.243007
	Mannheimia	Pasteurellaceae	Pasteurellales	Gammaproteobacteria	Proteobacteria	Bacteria		0.942266	-0.0293316	0.0247387		-4.33216	-10.0914	1.76561	0.9322	-0.489229	0.24054
	Pediococcus	Lactobacillaceae	Lactobacillales	Bacilli	Firmicutes	Bacteria		0.827004	0.0944076	0.0175212		1.66893	-0.716662	4.19018	0.9204	0.452851	0.251378
	Pseudoxanthomonas	Xanthomonadaceae	Xanthomonadales	Gammaproteobacteria	Proteobacteria	Bacteria		0.777374	-0.0338037	0.0224136		-2.66345	-6.49364	1.96701	0.9	-0.426482	0.25871
	Rhodococcus	Nocardiaceae	Corynebacteriales	Actinobacteria	Actinobacteria	Bacteria		0.309843	0.021458	0.0717246		0.772007	-2.55394	3.9959	0.6884	0.166134	0.3075
	Erwinia	Erwiniaceae	Enterobacterales	Gammaproteobacteria	Proteobacteria	Bacteria		0.0317254	0.0013378	0.0192595		0.219071	-4.57284	5.35508	0.5362	0.0353469	0.315833
Grass
	Raoultella	Enterobacteriaceae	Enterobacterales	Gammaproteobacteria	Proteobacteria	Bacteria		0.772601	0.0719748	0.0693564		0.436323	-0.535249	1.39505	0.8366	0.327355	0.28234
	Fibrobacter	Fibrobacteraceae	Fibrobacterales	Fibrobacteria	Fibrobacteres	Bacteria		0.881789	-0.19062	0.119549		-0.251532	-0.665004	0.15921	0.8898	-0.407954	0.263599
	Kurthia	Planococcaceae	Bacillales	Bacilli	Firmicutes	Bacteria		1.61959	0.0803862	0.0453387		1.71351	0.332612	3.0898	0.9894	0.689686	0.165809
	Weissella	Leuconostocaceae	Lactobacillales	Bacilli	Firmicutes	Bacteria		0.771405	0.0660359	0.0234279		0.555903	-0.607965	1.6427	0.8468	0.344643	0.278667
	Herminiimonas	Oxalobacteraceae	Burkholderiales	Betaproteobacteria	Proteobacteria	Bacteria		1.14632	0.0813925	0.0680651		0.853465	-0.316183	2.01153	0.9338	0.485281	0.241757
	Micrococcus	Micrococcaceae	Micrococcales	Actinobacteria	Actinobacteria	Bacteria		0.805587	0.0411132	0.0092007		0.880617	-0.910406	2.59423	0.8454	0.359758	0.2753
	Rhizobium	Rhizobiaceae	Rhizobiales	Alphaproteobacteria	Proteobacteria	Bacteria		1.40569	-0.0853872	0.0448095		-1.41385	-2.66333	-0.113447	0.983	-0.656996	0.17973
	Pseudobutyrivibrio	Lachnospiraceae	Clostridiales	Clostridia	Firmicutes	Bacteria		1.28135	0.123688	0.0570911		0.894813	0.0690771	1.74413	0.9818	0.636075	0.188285
	Stenotrophomonas	Xanthomonadaceae	Xanthomonadales	Gammaproteobacteria	Proteobacteria	Bacteria		1.29026	-0.102023	0.0364037		-0.997857	-1.95566	0.014098	0.9756	-0.606575	0.199877
	unclassified Euryarchaeota	unclassified (derived Euryarchaeota)	unclassified (derived Euryarchaeota)	unclassified (derived Euryarchaeota)	Euryarchaeota	Archaea		1.18941	0.256117	0.0879361		0.340094	-0.0112651	0.736374	0.969	0.565691	0.215033
	Kineococcus	Kineosporiaceae	Kineosporiales	Actinobacteria	Actinobacteria	Bacteria		1.00935	-0.0674794	0.0195722		-1.17919	-2.61031	0.238459	0.9516	-0.540867	0.223719
	Arcanobacterium	Actinomycetaceae	Actinomycetales	Actinobacteria	Actinobacteria	Bacteria		1.16703	0.0547849	0.0481889		1.33449	-0.388118	3.02331	0.9406	0.502281	0.236448
	Providencia	Morganellaceae	Enterobacterales	Gammaproteobacteria	Proteobacteria	Bacteria		1.01817	-0.0548654	0.0211494		-1.06015	-2.65006	0.536937	0.9208	-0.451184	0.251854
	Leuconostoc	Leuconostocaceae	Lactobacillales	Bacilli	Firmicutes	Bacteria		1.03156	0.0661913	0.0331986		0.933041	-0.442779	2.26576	0.9202	0.454418	0.250928
	Ochrobactrum	Brucellaceae	Rhizobiales	Alphaproteobacteria	Proteobacteria	Bacteria		0.86104	-0.0517661	0.0335684		-0.971732	-2.55019	0.637861	0.8984	-0.422422	0.2598
	Pseudoclavibacter	Microbacteriaceae	Micrococcales	Actinomycetia	Actinomycetota	Bacteria		0.815822	-0.0681259	0.0304783		-0.7797	-2.03673	0.536381	0.8982	-0.40155	0.265238
	Trichomonas	Trichomonadidae	Trichomonadida	0	Metamonada	Protist		0.785668	-0.0268501	0.0038062		-1.6987	-4.46682	1.1291	0.897	-0.418119	0.260944
	Nocardioides	Nocardioidaceae	Propionibacteriales	Actinobacteria	Actinobacteria	Bacteria		0.933167	-0.0535399	0.027574		-0.872533	-2.29673	0.605386	0.893	-0.407475	0.263723
	unclassified Gammaproteobacteria	unclassified (derived from Gammaproteoacteria)	unclassified (derived from Gammaproteoacteria)	unclassified (derived from Gammaproteoacteria)	Proteobacteria	Bacteria		0.899699	0.0857712	0.107948		0.498279	-0.338336	1.42858	0.8834	0.391953	0.267647
	Brevibacterium	Brevibacteriaceae	Micrococcales	Actinobacteria	Actinobacteria	Bacteria		0.700057	0.0267305	0.0196215		1.42838	-1.26297	3.99001	0.8742	0.38173	0.270148
	Bifidobacterium	Bifidobacteriaceae	Bifidobacteriales	Actinobacteria	Actinobacteria	Bacteria		0.809779	0.0127793	0.0063205		3.19585	-2.51401	9.16446	0.8734	0.384009	0.269596
	Dietzia	Dietziaceae	Corynebacteriales	Actinobacteria	Actinobacteria	Bacteria		0.769221	-0.0421401	0.0373486		-0.972374	-2.88628	0.802932	0.8692	-0.384842	0.269393
	Chryseobacterium	Flavobacteriaceae	Flavobacteriales	Flavobacteriia	Bacteroidetes	Bacteria		0.799657	-0.0756328	0.0430144		-0.481651	-1.40982	0.437479	0.8666	-0.362165	0.27475
	Caulobacter	Caulobacteraceae	Caulobacterales	Alphaproteobacteria	Proteobacteria	Bacteria		0.782185	-0.0416957	0.0261018		-0.878197	-2.4972	0.899557	0.8548	-0.362433	0.274689
	unclassified Archaea	unclassified (derived from Archaea)	unclassified (derived from Archaea)	unclassified (derived from Archaea)	unclassified (derived from Archaea)	Archaea		0.747633	-0.0630611	0.102957		-0.550951	-1.66847	0.505766	0.8508	-0.354759	0.276429
	Exiguobacterium	n_Bacillalesincertaesedis	Bacillales	Bacilli	Firmicutes	Bacteria		0.781816	0.0308297	0.0224905		1.08153	-1.13998	3.19744	0.8468	0.339822	0.27971
	Methanobacterium	Methanobacteriaceae	Methanobacteriales	Methanobacteria	Euryarchaeota	Archaea		0.796836	-0.113601	0.16022		-0.33302	-0.95624	0.372733	0.8434	-0.351344	0.277192
	Proteus	Morganellaceae	Enterobacterales	Gammaproteobacteria	Proteobacteria	Bacteria		0.765264	-0.0216371	0.0025154		-1.46806	-4.62772	1.52711	0.8422	-0.334824	0.280776
1The model was built with one component and displayed a 85±8% and 66.5±9% prediction ability in GRASS and TMR, after a 3-fold cross validation repeated 20 times.
2The linear regression coefficient between methane yield and the clr-abundance of each microbial taxa was fitted in a linear model including the correction for breed an live weight.
3Variable Imporance for Projection in the final model
4Median of the marginal posterior distribution of the regression coefficient between metahne yiels and the clr-transformed abundance
5Highest posterior density interval at 95% probability of the marginal posterior distribution of theregession coefficient
6Probability of the marginal posterior distribution of the regression coefficient of being greater than 0 when the mean is positive or lower than 0 when the mean is negative.
